# Supplementary material for: A new species of Trachelas L. Koch, 1872 (Araneae, Trachelidae) from Tajikistan
Source: Zookeys. 2020 Nov 16;993:27–34. doi: 10.3897/zookeys.993.59932 (PMC7683488; doi:10.3897/zookeys.993.59932)
Supplement: XML Treatment for Trachelas crewsae [file zookeys.993.59932-treatment1.xml]

<!DOCTYPE tp:taxon-treatment
  PUBLIC "-//TaxonX//DTD Taxonomic Treatment Publishing DTD v0 20100105//EN" "tax-treatment-NSO.dtd">
<tp:taxon-treatment xmlns:tp="http://www.plazi.org/taxpub"><tp:treatment-meta><kwd-group><label>Taxon classification</label><kwd><named-content xmlns:xlink="http://www.w3.org/1999/xlink" content-type="kingdom">Animalia</named-content></kwd><kwd><named-content xmlns:xlink="http://www.w3.org/1999/xlink" content-type="order">Araneae</named-content></kwd><kwd><named-content xmlns:xlink="http://www.w3.org/1999/xlink" content-type="family">Trachelidae</named-content></kwd></kwd-group><mixed-citation publication-type="journal"><person-group><name><surname>Marusik</surname><given-names>Yuri M.</given-names></name><name><surname>Fomichev</surname><given-names>Alexander A.</given-names></name></person-group><article-title>A new species of <italic><tp:taxon-name><tp:taxon-name-part taxon-name-part-type="genus" reg="Trachelas">Trachelas</tp:taxon-name-part></tp:taxon-name></italic> L. Koch, 1872 (<tp:taxon-name><tp:taxon-name-part taxon-name-part-type="order">Araneae</tp:taxon-name-part></tp:taxon-name>, <tp:taxon-name><tp:taxon-name-part taxon-name-part-type="family">Trachelidae</tp:taxon-name-part></tp:taxon-name>) from Tajikistan</article-title><source>Zookeys</source><day>16</day><month>11</month><year>2020</year><volume>993</volume><fpage>27</fpage><lpage>34</lpage><pub-id pub-id-type="doi">10.3897/zookeys.993.59932</pub-id></mixed-citation></tp:treatment-meta><tp:nomenclature><tp:taxon-name><object-id xmlns:xlink="http://www.w3.org/1999/xlink" content-type="arpha" xlink:type="simple">AFA28527-FC57-5EC1-9BAF-4F0797E61E25</object-id>
            <tp:taxon-name-part taxon-name-part-type="genus" reg="Trachelas">Trachelas</tp:taxon-name-part>
            <tp:taxon-name-part taxon-name-part-type="species" reg="crewsae">crewsae</tp:taxon-name-part>
            <object-id xmlns:xlink="http://www.w3.org/1999/xlink" content-type="zoobank" xlink:type="simple">http://zoobank.org/9FBFFDD9-4C50-420B-ADA2-D85CB1E5CF97</object-id>
          </tp:taxon-name><tp:taxon-status xmlns:xlink="http://www.w3.org/1999/xlink" xlink:type="simple">sp. nov.</tp:taxon-status><xref ref-type="fig" rid="F1">Figs 1</xref><xref ref-type="fig" rid="F2">, 2</xref><xref ref-type="fig" rid="F3">, 3A–F</xref><xref ref-type="fig" rid="F4">, 4B</xref><xref ref-type="fig" rid="F5">, 5</xref></tp:nomenclature><tp:treatment-sec sec-type="type material" id="SECID0EWEAC"><title>Type material.</title><p><bold><italic>Holotype</italic></bold>: ♂ (<bold><named-content xmlns:xlink="http://www.w3.org/1999/xlink" content-type="dwc:institutional_code" xlink:type="simple">ZMMU</named-content></bold>), TAJIKISTAN: Khatlon Region; Tigrovaya Balka Reserve; <named-content xmlns:xlink="http://www.w3.org/1999/xlink" content-type="dwc:verbatimCoordinates" xlink:type="simple"><named-content content-type="geo-json" specific-use="{&#34;type&#34;:&#34;Point&#34;,&#34;coordinates&#34;:[68.470111,37.355722]}" id="NCID0EAHAC" xlink:type="simple">37°21'20.6"N, 68°28'12.4"E</named-content></named-content>; tugai (gallery) forest with thick litter; 06.05.2015 (Y.M. Marusik). <bold><italic>Paratype</italic></bold>: 1♀ (<bold><named-content xmlns:xlink="http://www.w3.org/1999/xlink" content-type="dwc:institutional_code" xlink:type="simple">ZMMU</named-content></bold>) together with the holotype.</p><fig id="F1" position="float" orientation="portrait"><object-id xmlns:xlink="http://www.w3.org/1999/xlink" content-type="doi" xlink:type="simple">10.3897/zookeys.993.59932.figure1</object-id><object-id xmlns:xlink="http://www.w3.org/1999/xlink" content-type="arpha" xlink:type="simple">308051ED-E350-5A47-A155-D6172086BDD8</object-id><label>Figure 1.</label><caption><p><italic><tp:taxon-name><tp:taxon-name-part taxon-name-part-type="genus" reg="Trachelas">Trachelas</tp:taxon-name-part> <tp:taxon-name-part taxon-name-part-type="species" reg="crewsae">crewsae</tp:taxon-name-part></tp:taxon-name></italic> sp. nov.: <bold>A–C, G, I</bold> male <bold>D–F, H</bold> female <bold>A–F</bold> habitus, dorsal, lateral and ventral <bold>G–H</bold> cephalic part, dorsal <bold>I</bold> carapace left side. Scale bars: 0.5 mm (<bold>A–F</bold>), 0.1 mm (<bold>G–I</bold>).</p></caption><graphic xmlns:xlink="http://www.w3.org/1999/xlink" xlink:href="zookeys-993-027-g001.jpg" position="float" orientation="portrait" xlink:type="simple" id="oo_475081.jpg"><uri content-type="original_file" xlink:type="simple">https://binary.pensoft.net/fig/475081</uri></graphic></fig></tp:treatment-sec><tp:treatment-sec sec-type="diagnosis" id="SECID0EWGAC"><title>Diagnosis.</title><p>The male of the new species resembles those of <italic><tp:taxon-name><tp:taxon-name-part taxon-name-part-type="genus" reg="Trachelas">T.</tp:taxon-name-part> <tp:taxon-name-part taxon-name-part-type="species" reg="vulcani">vulcani</tp:taxon-name-part></tp:taxon-name></italic> in having a similar long, coiled embolus and long, apically oriented patellar apophysis (<italic><abbrev xmlns:xlink="http://www.w3.org/1999/xlink" xlink:title="patellar apophysis" id="ABBRID0EIHAC" xlink:type="simple">Pa</abbrev></italic>) but can be distinguished from it by having a distinct abdominal scutum occupying 2/3 of the abdomen length (vs. absent) (cf. Figs <xref ref-type="fig" rid="F1">1A, B</xref> and <xref ref-type="fig" rid="F4">4A</xref>), the patellar apophysis (<italic><abbrev xmlns:xlink="http://www.w3.org/1999/xlink" xlink:title="patellar apophysis" id="ABBRID0EVHAC" xlink:type="simple">Pa</abbrev></italic>) with almost parallel edges (vs. triangular), the Ͻ-shaped sperm duct (<italic><abbrev xmlns:xlink="http://www.w3.org/1999/xlink" xlink:title="sperm duct" id="ABBRID0E1HAC" xlink:type="simple">Sd</abbrev></italic>) (vs. J-shaped) and the haematodocha (<italic><abbrev xmlns:xlink="http://www.w3.org/1999/xlink" xlink:title="haematodocha" id="ABBRID0E6HAC" xlink:type="simple">Hd</abbrev></italic>) being almost as wide as the tegulum in ventral view (vs. significantly narrower) (cf. Figs <xref ref-type="fig" rid="F2">2B–D, F</xref>, <xref ref-type="fig" rid="F3">3B</xref> and <xref ref-type="fig" rid="F4">4D</xref>). Males of both species are also distinguishable in the relative length/width ratio of the palpal femur (as long as cymbium in the new species vs. shorter than cymbium) (cf. Fig. <xref ref-type="fig" rid="F4">4B, C</xref>), and the much longer embolus with its base situated postero-retrolaterally vs. antero-prolaterally. The female of <italic><tp:taxon-name><tp:taxon-name-part taxon-name-part-type="genus" reg="Trachelas">T.</tp:taxon-name-part> <tp:taxon-name-part taxon-name-part-type="species" reg="crewsae">crewsae</tp:taxon-name-part></tp:taxon-name></italic> sp. nov. also resembles that of <italic><tp:taxon-name><tp:taxon-name-part taxon-name-part-type="genus" reg="Trachelas">T.</tp:taxon-name-part> <tp:taxon-name-part taxon-name-part-type="species" reg="vulcani">vulcani</tp:taxon-name-part></tp:taxon-name></italic> in having copulatory ducts packed in several coils and primary receptacles (<italic><abbrev xmlns:xlink="http://www.w3.org/1999/xlink" xlink:title="primary receptacles" id="ABBRID0EKJAC" xlink:type="simple">Pr</abbrev></italic>), consisting of two subunits, but can be separated from the latter by the copulatory openings (<italic><abbrev xmlns:xlink="http://www.w3.org/1999/xlink" xlink:title="copulatory openings" id="ABBRID0EPJAC" xlink:type="simple">Co</abbrev></italic>) situated laterally (vs. anteriorly) (cf. Fig. <xref ref-type="fig" rid="F3">3D, G</xref>), the copulatory ducts (<italic><abbrev xmlns:xlink="http://www.w3.org/1999/xlink" xlink:title="copulatory ducts" id="ABBRID0EYJAC" xlink:type="simple">Cd</abbrev></italic>) packed in four tight coils (vs. three loose coils) and the secondary receptacles (<italic><abbrev xmlns:xlink="http://www.w3.org/1999/xlink" xlink:title="secondary receptacles" id="ABBRID0E4JAC" xlink:type="simple">Sr</abbrev></italic>) directed posteriad (vs. anteriolaterad) (cf. Fig. <xref ref-type="fig" rid="F3">3E, F, H</xref>). Both sexes of <italic><tp:taxon-name><tp:taxon-name-part taxon-name-part-type="genus" reg="Trachelas">T.</tp:taxon-name-part> <tp:taxon-name-part taxon-name-part-type="species" reg="crewsae">crewsae</tp:taxon-name-part></tp:taxon-name></italic> sp. nov. differ reliably from those of <italic><tp:taxon-name><tp:taxon-name-part taxon-name-part-type="genus" reg="Trachelas">T.</tp:taxon-name-part> <tp:taxon-name-part taxon-name-part-type="species" reg="vulcani">vulcani</tp:taxon-name-part></tp:taxon-name></italic> in having an abdominal colour pattern formed by transverse dark grey stripes (cf. Figs <xref ref-type="fig" rid="F1">1A–F</xref>, <xref ref-type="fig" rid="F4">4A</xref>).</p><fig id="F2" position="float" orientation="portrait"><object-id xmlns:xlink="http://www.w3.org/1999/xlink" content-type="doi" xlink:type="simple">10.3897/zookeys.993.59932.figure2</object-id><object-id xmlns:xlink="http://www.w3.org/1999/xlink" content-type="arpha" xlink:type="simple">DA7C2B74-DCF6-5E6C-B061-C3F966A96405</object-id><label>Figure 2.</label><caption><p>Male palp of <italic><tp:taxon-name><tp:taxon-name-part taxon-name-part-type="genus" reg="Trachelas">Trachelas</tp:taxon-name-part> <tp:taxon-name-part taxon-name-part-type="species" reg="crewsae">crewsae</tp:taxon-name-part></tp:taxon-name></italic> sp. nov.: <bold>A–D</bold> terminal part, prolateral, ventral, retrolateral, dorsal <bold>F</bold> whole palp, retrolateral <bold>E</bold> femur, ventral. Abbreviations: <italic><abbrev xmlns:xlink="http://www.w3.org/1999/xlink" xlink:title="coil 2" id="ABBRID0E4LAC" xlink:type="simple">C2</abbrev></italic> coil 2, <italic><abbrev xmlns:xlink="http://www.w3.org/1999/xlink" xlink:title="haematodocha" id="ABBRID0ECMAC" xlink:type="simple">Hd</abbrev></italic> haematodocha, <italic><abbrev xmlns:xlink="http://www.w3.org/1999/xlink" xlink:title="embolic base" id="ABBRID0EHMAC" xlink:type="simple">Eb</abbrev></italic> embolic base, <italic><abbrev xmlns:xlink="http://www.w3.org/1999/xlink" xlink:title="embolus" id="ABBRID0EMMAC" xlink:type="simple">Em</abbrev></italic> embolus, <italic><abbrev xmlns:xlink="http://www.w3.org/1999/xlink" xlink:title="femoral groove" id="ABBRID0ERMAC" xlink:type="simple">Fg</abbrev></italic> femoral groove, <italic><abbrev xmlns:xlink="http://www.w3.org/1999/xlink" xlink:title="patellar apophysis" id="ABBRID0EWMAC" xlink:type="simple">Pa</abbrev></italic> patellar apophysis, <italic><abbrev xmlns:xlink="http://www.w3.org/1999/xlink" xlink:title="sperm duct" id="ABBRID0E2MAC" xlink:type="simple">Sd</abbrev></italic> sperm duct, <italic><abbrev xmlns:xlink="http://www.w3.org/1999/xlink" xlink:title="tegular apophysis" id="ABBRID0EANAC" xlink:type="simple">Ta</abbrev></italic> tegular apophysis. Scale bars: 0.1 mm.</p></caption><graphic xmlns:xlink="http://www.w3.org/1999/xlink" xlink:href="zookeys-993-027-g002.jpg" position="float" orientation="portrait" xlink:type="simple" id="oo_475082.jpg"><uri content-type="original_file" xlink:type="simple">https://binary.pensoft.net/fig/475082</uri></graphic></fig></tp:treatment-sec><tp:treatment-sec sec-type="description" id="SECID0EJNAC"><title>Description.</title><p><bold><italic>Male</italic></bold> (holotype). Total length 2.55. Carapace: 1.27 long, 1.07 wide. Carapace dark brown, granulated. Chelicerae and labium brown. Sternum yellow-orange. Maxillae light brown. Palps and legs yellow. Abdomen yellow-beige, with elongate scutum occupying 2/3 of abdomen; with dark grey dorsal pattern formed by transverse stripes; venter with epigastral scutum occupying whole ventral surface; book lung opercula large; postgaster with broad light band bordered with black lateral stripes. Spinnerets light yellow (Fig. <xref ref-type="fig" rid="F1">1A–C</xref>). Measurements of legs. I: 0.89, 0.37, 0.73, 0.56, 0.43 (2.98). II: 0.83, 0.36, 0.69, 0.53, 0.41 (2.82). III: 0.64, 0.3, 0.47, 0.5, 0.29 (2.2). IV: 0.93, 0.31, 0.79, 0.8, 0.34 (3.17).</p><p>Palp as in Figs <xref ref-type="fig" rid="F2">2A–F</xref>, <xref ref-type="fig" rid="F3">3A–C</xref>, <xref ref-type="fig" rid="F4">4B</xref>; femur as long as cymbium, three times longer than wide, with wide ventral groove (<italic><abbrev xmlns:xlink="http://www.w3.org/1999/xlink" xlink:title="femoral groove" id="ABBRID0EHOAC" xlink:type="simple">Fg</abbrev></italic>) occupying an anterior third of segment; patellar apophysis finger-like as long as patella’s width, with a pointed tip; tegulum expanded anteriorly; Ͻ-shaped sperm duct poorly visible; embolus (<italic><abbrev xmlns:xlink="http://www.w3.org/1999/xlink" xlink:title="embolus" id="ABBRID0EMOAC" xlink:type="simple">Em</abbrev></italic>) long, whip-like, coiled almost across entire tegulum; tegular apophysis (<italic><abbrev xmlns:xlink="http://www.w3.org/1999/xlink" xlink:title="tegular apophysis" id="ABBRID0EROAC" xlink:type="simple">Ta</abbrev></italic>) small, claw-shaped.</p><fig id="F3" position="float" orientation="portrait"><object-id xmlns:xlink="http://www.w3.org/1999/xlink" content-type="doi" xlink:type="simple">10.3897/zookeys.993.59932.figure3</object-id><object-id xmlns:xlink="http://www.w3.org/1999/xlink" content-type="arpha" xlink:type="simple">481474EF-62AA-5038-A028-51368F519ECE</object-id><label>Figure 3.</label><caption><p>Male palp (<bold>A–C</bold>) and epigyne (<bold>D–H</bold>) of <italic><tp:taxon-name><tp:taxon-name-part taxon-name-part-type="genus" reg="Trachelas">Trachelas</tp:taxon-name-part> <tp:taxon-name-part taxon-name-part-type="species" reg="crewsae">crewsae</tp:taxon-name-part></tp:taxon-name></italic> sp. nov. (<bold>A–F</bold>) and <italic><tp:taxon-name><tp:taxon-name-part taxon-name-part-type="genus" reg="Trachelas">T.</tp:taxon-name-part> <tp:taxon-name-part taxon-name-part-type="species" reg="vulcani">vulcani</tp:taxon-name-part></tp:taxon-name></italic> (<bold>G–H</bold>) <bold>A</bold> prolateral <bold>B, D, G</bold> ventral <bold>C</bold> retrolateral <bold>E, H</bold> dorsal <bold>F</bold> lateral. Abbreviations: <italic><abbrev xmlns:xlink="http://www.w3.org/1999/xlink" xlink:title="coil 2" id="ABBRID0EHAAE" xlink:type="simple">C2</abbrev></italic> coil 2, <italic><abbrev xmlns:xlink="http://www.w3.org/1999/xlink" xlink:title="copulatory ducts" id="ABBRID0EMAAE" xlink:type="simple">Cd</abbrev></italic> copulatory duct, <italic><abbrev xmlns:xlink="http://www.w3.org/1999/xlink" xlink:title="connecting ducts" id="ABBRID0ERAAE" xlink:type="simple">Cn</abbrev></italic> connecting duct, <italic><abbrev xmlns:xlink="http://www.w3.org/1999/xlink" xlink:title="copulatory openings" id="ABBRID0EWAAE" xlink:type="simple">Co</abbrev></italic> copulatory opening, <italic><abbrev xmlns:xlink="http://www.w3.org/1999/xlink" xlink:title="haematodocha" id="ABBRID0E2AAE" xlink:type="simple">Hd</abbrev></italic> haematodocha, <italic><abbrev xmlns:xlink="http://www.w3.org/1999/xlink" xlink:title="embolic base" id="ABBRID0EABAE" xlink:type="simple">Eb</abbrev></italic> embolic base, <italic><abbrev xmlns:xlink="http://www.w3.org/1999/xlink" xlink:title="embolus" id="ABBRID0EFBAE" xlink:type="simple">Em</abbrev></italic> embolus, <italic><abbrev xmlns:xlink="http://www.w3.org/1999/xlink" xlink:title="fertilization duct" id="ABBRID0EKBAE" xlink:type="simple">Fd</abbrev></italic> fertilization duct, <italic><abbrev xmlns:xlink="http://www.w3.org/1999/xlink" xlink:title="fovea" id="ABBRID0EPBAE" xlink:type="simple">Fo</abbrev></italic> fovea, <italic><abbrev xmlns:xlink="http://www.w3.org/1999/xlink" xlink:title="patellar apophysis" id="ABBRID0EUBAE" xlink:type="simple">Pa</abbrev></italic> patellar apophysis, <italic><abbrev xmlns:xlink="http://www.w3.org/1999/xlink" xlink:title="primary receptacles" id="ABBRID0EZBAE" xlink:type="simple">Pr</abbrev></italic> primary receptacle, <italic><abbrev xmlns:xlink="http://www.w3.org/1999/xlink" xlink:title="secondary receptacles" id="ABBRID0E5BAE" xlink:type="simple">Sr</abbrev></italic> secondary receptacle, <italic><abbrev xmlns:xlink="http://www.w3.org/1999/xlink" xlink:title="tegular apophysis" id="ABBRID0EDCAE" xlink:type="simple">Ta</abbrev></italic> tegular apophysis. Scale bars: 0.1 mm.</p></caption><graphic xmlns:xlink="http://www.w3.org/1999/xlink" xlink:href="zookeys-993-027-g003.jpg" position="float" orientation="portrait" xlink:type="simple" id="oo_475083.jpg"><uri content-type="original_file" xlink:type="simple">https://binary.pensoft.net/fig/475083</uri></graphic></fig><fig id="F4" position="float" orientation="portrait"><object-id xmlns:xlink="http://www.w3.org/1999/xlink" content-type="doi" xlink:type="simple">10.3897/zookeys.993.59932.figure4</object-id><object-id xmlns:xlink="http://www.w3.org/1999/xlink" content-type="arpha" xlink:type="simple">F0F89508-EF77-5689-A658-6549D6324EF5</object-id><label>Figure 4.</label><caption><p><italic><tp:taxon-name><tp:taxon-name-part taxon-name-part-type="genus" reg="Trachelas">Trachelas</tp:taxon-name-part> <tp:taxon-name-part taxon-name-part-type="species" reg="vulcani">vulcani</tp:taxon-name-part></tp:taxon-name></italic> (<bold>A, C–D</bold> from Guangxi, China) and <italic><tp:taxon-name><tp:taxon-name-part taxon-name-part-type="genus" reg="Trachelas">T.</tp:taxon-name-part> <tp:taxon-name-part taxon-name-part-type="species" reg="crewsae">crewsae</tp:taxon-name-part></tp:taxon-name></italic> sp. nov. (<bold>B</bold>) <bold>A</bold> male habitus, dorsal <bold>B–C</bold> male palp, prolateral <bold>D</bold> male palp, ventral. <bold>A, C–D</bold> courtesy of Feng Zhang. Abbreviations: <italic><abbrev xmlns:xlink="http://www.w3.org/1999/xlink" xlink:title="coil 1 of embolus" id="ABBRID0EXDAE" xlink:type="simple">C1</abbrev></italic> coil 1 of embolus, <italic><abbrev xmlns:xlink="http://www.w3.org/1999/xlink" xlink:title="embolic base" id="ABBRID0E3DAE" xlink:type="simple">Eb</abbrev></italic> embolic base, <italic><abbrev xmlns:xlink="http://www.w3.org/1999/xlink" xlink:title="haematodocha" id="ABBRID0EBEAE" xlink:type="simple">Hd</abbrev></italic> haematodocha. Scale bars: 0.5 mm (<bold>A</bold>), 0.1 mm (<bold>B–D</bold>).</p></caption><graphic xmlns:xlink="http://www.w3.org/1999/xlink" xlink:href="zookeys-993-027-g004.jpg" position="float" orientation="portrait" xlink:type="simple" id="oo_475084.jpg"><uri content-type="original_file" xlink:type="simple">https://binary.pensoft.net/fig/475084</uri></graphic></fig><p><bold><italic>Female</italic></bold>. Total length 2.7. Carapace: 1.2 long, 1.06 wide. Coloration as in the male, with lighter dorsal abdominal pattern (Fig. <xref ref-type="fig" rid="F1">1D–F</xref>). Measurements of legs: I: 0.86, 0.37, 0.67, 0.53, 0.41 (2.84). II: 0.79, 0.36, 0.64, 0.51, 0.39 (2.69). III: 0.64, 0.31, 0.47, 0.49, 0.27 (2.18). IV: 0.93, 0.33, 0.81, 0.8, 0.34 (3.21).</p><p>Epigyne as in Fig. <xref ref-type="fig" rid="F3">3D–F</xref>; epigynal plate semitransparent, through which the copulatory ducts and primary receptacles are clearly visible; fovea divided by septum ‘db’ shaped; copulatory openings small, located at anteriorly on fovea; copulatory ducts, forming four coils, packed in helix directed posteriolaterad; connecting ducts (<italic><abbrev xmlns:xlink="http://www.w3.org/1999/xlink" xlink:title="connecting ducts" id="ABBRID0EAFAE" xlink:type="simple">Cn</abbrev></italic>) looped; secondary receptacles small; primary receptacles consisting of two subunits, connected by a narrow constriction; fertilization ducts (<italic><abbrev xmlns:xlink="http://www.w3.org/1999/xlink" xlink:title="fertilization duct" id="ABBRID0EFFAE" xlink:type="simple">Fd</abbrev></italic>) weakly sclerotized.</p></tp:treatment-sec><tp:treatment-sec sec-type="etymology" id="SECID0EJFAE"><title>Etymology.</title><p>The new species is named after our colleague Sarah C. Crews (San Francisco, USA), who continuously helps us with editing the English and providing fruitful comments on our manuscripts.</p></tp:treatment-sec><tp:treatment-sec sec-type="distribution" id="SECID0EOFAE"><title>Distribution.</title><p>Known only from the type locality (Fig. <xref ref-type="fig" rid="F5">5A–C</xref>).</p><fig id="F5" position="float" orientation="portrait"><object-id xmlns:xlink="http://www.w3.org/1999/xlink" content-type="doi" xlink:type="simple">10.3897/zookeys.993.59932.figure5</object-id><object-id xmlns:xlink="http://www.w3.org/1999/xlink" content-type="arpha" xlink:type="simple">94E1B7B3-BBD6-52B4-8997-D4E33E8FBBFC</object-id><label>Figure 5.</label><caption><p>Distributional records of <italic><tp:taxon-name><tp:taxon-name-part taxon-name-part-type="genus" reg="Trachelas">Trachelas</tp:taxon-name-part> <tp:taxon-name-part taxon-name-part-type="species" reg="crewsae">crewsae</tp:taxon-name-part></tp:taxon-name></italic> sp. nov. and <italic><tp:taxon-name><tp:taxon-name-part taxon-name-part-type="genus" reg="Trachelas">T.</tp:taxon-name-part> <tp:taxon-name-part taxon-name-part-type="species" reg="vulcani">vulcani</tp:taxon-name-part></tp:taxon-name></italic> (<bold>A</bold>) and habitat of <italic><tp:taxon-name><tp:taxon-name-part taxon-name-part-type="genus" reg="Trachelas">T.</tp:taxon-name-part> <tp:taxon-name-part taxon-name-part-type="species" reg="crewsae">crewsae</tp:taxon-name-part></tp:taxon-name></italic> sp. nov. (<bold>B–C</bold>). Circle – <italic><tp:taxon-name><tp:taxon-name-part taxon-name-part-type="genus" reg="Trachelas">T.</tp:taxon-name-part> <tp:taxon-name-part taxon-name-part-type="species" reg="crewsae">crewsae</tp:taxon-name-part></tp:taxon-name></italic> sp. nov., diamond – type locality of <italic><tp:taxon-name><tp:taxon-name-part taxon-name-part-type="genus" reg="Trachelas">T.</tp:taxon-name-part> <tp:taxon-name-part taxon-name-part-type="species" reg="vulcani">vulcani</tp:taxon-name-part></tp:taxon-name></italic>, triangle – recent findings of <italic><tp:taxon-name><tp:taxon-name-part taxon-name-part-type="genus" reg="Trachelas">T.</tp:taxon-name-part> <tp:taxon-name-part taxon-name-part-type="species" reg="vulcani">vulcani</tp:taxon-name-part></tp:taxon-name></italic> outside of the type locality <bold>B</bold> Tigrovaya Balka Reserve <bold>C</bold> tugai (gallery) forest <bold>B–C</bold> courtesy of R.V. Yakovlev.</p></caption><graphic xmlns:xlink="http://www.w3.org/1999/xlink" xlink:href="zookeys-993-027-g005.jpg" position="float" orientation="portrait" xlink:type="simple" id="oo_475085.jpg"><uri content-type="original_file" xlink:type="simple">https://binary.pensoft.net/fig/475085</uri></graphic></fig></tp:treatment-sec></tp:taxon-treatment>
